# Supplementary material for: Bisphenol E Neurotoxicity in Zebrafish Larvae: Effects and Underlying Mechanisms
Source: Biology (Basel). 2025 Aug 4;14(8):992. doi: 10.3390/biology14080992 (PMC12383493; doi:10.3390/biology14080992)
Supplement: Supplementary file 1 [file biology-14-00992-s001.zip]

Archive with 1 entries (1 files):
- biology-3734082-supplementary.pdf
